# Supplementary material for: Indoxyl Sulfate Inhibits Osteogenesis in Bone Marrow Mesenchymal Stem Cells through the AhR/Hes1 Pathway
Source: Int J Mol Sci. 2024 Aug 12;25(16):8770. doi: 10.3390/ijms25168770 (PMC11354967; doi:10.3390/ijms25168770)
Supplement: Supplementary file 1 [file ijms-25-08770-s001.zip]

Archive with 3 entries (3 files):
- Supplement figures.docx
- Supplementary figures.pptx
- Supplementary Table 1.docx
